# Supplementary material for: Dissecting super-enhancer driven transcriptional dependencies reveals novel therapeutic strategies and targets for group 3 subtype medulloblastoma
Source: J Exp Clin Cancer Res. 2022 Oct 22;41:311. doi: 10.1186/s13046-022-02506-y (PMC9587669; doi:10.1186/s13046-022-02506-y)
Supplement: Supplementary file 1 — Additional file 1: Supplementary Table S1 [file 13046_2022_2506_MOESM1_ESM.xlsx]

## Sheet: Sheet1
shRNA	sequence (5'-3')
shSCR	CCTAAGGTTAAGTCGCCCTCG
shARL4D-1	CGACCACTGTGGCGCTCTTAT
shARL4D-2	GCCACTCTCACTCATGTGCAA
shAUTS2-1	CCTTACCGAGAACTTGACATT
shAUTS2-2	TCATGAGCTAATGGTTCATAT
shIGF2BP3-1	GCACATTTAATTCCTGGATTA
shIGF2BP3-2	GCAGTTGTAAATGTAACCTAT
shKIF21B-1	GGCTGCTTCGAGGGCTATAAT
shKIF21B-2	GTTCAGTGGCTCCCGAGATAA
shMYC-1	CCTGAGACAGATCAGCAACAA
shMYC-2	CAGTTGAAACACAAACTTGAA
shSDK2-1	CCAGTTCATCAACGGCATCAA
shSDK2-2	GCCTAACTTTCAAGACAGCAT
shKLHL29-1	GCGGCAAGATCTACGTGTTTG
shKLHL29-2	ACGCAGAGCGAAAGCGTTTAC
shSSBP3-1	GACAACATCTACACAATGATT
shSSBP3-2	CGACAATTATTCTCCAAGCAT
shOTX2-1	GATCATTGGTTATCCTGATTT
shOTX2-2	TAGCCAATCCTTGGTTGAATC
shCRX-1	GCACCTGGAAATTCACCTACA
shCRX-2	CCACTATTCTGTCAACGCCTT
shBMF-1	GCTTTGAATGGAGAAGAGAAC
shBMF-2	CCTTGCTTTGAATGGAGAAGA
shLRP8-1	GACCTCAAGATTGGCTTTGAA
shLRP8-2	CACCTCAATCTACCTCAACTA
Cas13d-sgRNA	Sequence (5’-3’)
Cas13d-sgARL4D-1	ATCATCTCATAGAGGCGCTCAAG
Cas13d-sgARL4D-2	CACCACAAACACTAGACCGTCTG
