# Supplementary material for: Dissecting super-enhancer driven transcriptional dependencies reveals novel therapeutic strategies and targets for group 3 subtype medulloblastoma
Source: J Exp Clin Cancer Res. 2022 Oct 22;41:311. doi: 10.1186/s13046-022-02506-y (PMC9587669; doi:10.1186/s13046-022-02506-y)
Supplement: Supplementary file 3 — Additional file 3: Supplementary Table S3 [file 13046_2022_2506_MOESM3_ESM.xlsx]

## Sheet: Sheet1
Species	Gene	Sequence (5’-3’)
		Forward	Reverse
Human	OTX2	GCAGAGGTCCTATCCCATGA	CTGGGTGGAAAGAGAAGCTG
	ARL4D	GGGGAACCACTTGACTGAGA	TTCTCGGTGTTGAAGCCTTT
	IGF2BP3	ACGAAATATCCCGCCTCATTTAC	GCAGTTTCCGAGTCAGTGTTCA
	MYC	AGAGTCTGGATCACCTTCTGCT	ACACTGTCCAACTTGACCCTCT
	SDK2	AGCTCTGCATCAGATCCGC	TGTTGTGGAGCCACTTGAACT
	SSBP3	CCTTCTTATCGGAGATTCGATGG	ACACCACCACGAGTGCAAAAA
	CRX	GGGTTCAGGTTTGGTTCAAGA	GGTCTGGACACACATCTGTGG
	AUTS2	ACGAGAAGCACTTACCAATGG	CGATCTGAGCTGTAGTGGTGT
	KIF21B	ACCTATGACTTTGTCTTCGACCT	CAGCACCGTGGCATTATAGC
	KLHL29	GCAGAGCGAAAGCGTTTACAG	GCAGGTTCGACAGGACGAG
	BMF	TGCCCAGAGCCTACTGGAC	GCCAGCATTGCCATAAAAGAGTC
	LRP8	GCCAAGGATTGCGAAAAGGAC	GTGGTCTAAGCAGTCATCGTC
	PSMB5	ACGTGGACAGTGAAGGGAAC	GCACCTCCTGAGTAGGCATC
	MARS1	ATCTGGCTGGGAGCAAGATGA	GGACCACTAAATAGTACAGGGCA
	AURKB	CAGAAGAGCTGCACATTTGACG	CCTTGAGCCCTAAGAGCAGATTT
	BUB1B	TAGGGCGTTTATGCAATGAGC	TCCTGAAATATCGCATCTGCTTT
	CDK1	CCAATGCCCAGCCCTTACTAC	CTGCCTTCGGGATGTTGTCT
	CENPW	AAGCCTCAACTTCGTCTGGAG	CACAAGCGTTTGTCCTGGACT
	DUT	CCTTCTGGGTGTTATGGAAGAGT	GCTGTGCAATTCGATCACCTTT
	GINS2	CCAATGCCCAGCCCTTACTAC	CTGCCTTCGGGATGTTGTCT
	ORC1	ACTACCCCACAAGGCTGAAGA	AGTGCAGTTTTCGATCCAACA
	RRM1	GCAGCTGAGAGAGGTGCTTT	GATTAGCCGCTGGTCTTGTC
	CPLX3	GAAGCAACTCGTGGAAGAGAA	AGCCGGTATTTGTCTCGGAAG
	GUCA1C	TGGCATGGCAAAAGATCAGGA	GCTGCTTCCCATTACAGATTACT
	STRA6	AGTGCTCTATGCAGCCACCT	CGTTGTAGAGGGCAGAGAGG
	TULP1	AAAAAGGGCATGGATCGAGG	CCGTTTTCGTTTCCTGCCAG
	ZNF385A	CTGCCCAGGACCGAACTTTC	TGGAGATGTGCTGTTTCAGTTG
	BiP	CATCACGCCGTCCTATGTCG	CGTCAAAGACCGTGTTCTCG
	CHOP	GGAAACAGAGTGGTCATTCCC	CTGCTTGAGCCGTTCATTCTC
	IRE1a	CACAGTGACGCTTCCTGAAAC	GCCATCATTAGGATCTGGGAGA
	ATF3	CCTCTGCGCTGGAATCAGTC	TTCTTTCTCGTCGCCTCTTTTT
	ATF4	ATGACCGAAATGAGCTTCCTG	GCTGGAGAACCCATGAGGT
	GADD34	ATGATGGCATGTATGGTGAGC	AACCTTGCAGTGTCCTTATCAG
	HERPUD1	ATGGAGTCCGAGACCGAAC	TTGGTGATCCAACAACAGCTT
	TUBB	CTCTGAAGCTGACCACACCA	GCCAGGCATAAAGAAATGGA
	RPL13A	GCCATCGTGGCTAAACAGGTA	GTTGGTGTTCATCCGCTTGC
Drosophila melanogaster	rp49	ATCGGTTACGGATCGAACAA	GACAATCTCCTTGCGCTTCT
