# Supplementary material for: Dissecting super-enhancer driven transcriptional dependencies reveals novel therapeutic strategies and targets for group 3 subtype medulloblastoma
Source: J Exp Clin Cancer Res. 2022 Oct 22;41:311. doi: 10.1186/s13046-022-02506-y (PMC9587669; doi:10.1186/s13046-022-02506-y)
Supplement: Supplementary file 5 — Additional file 5: Supplementary Table S5 [file 13046_2022_2506_MOESM5_ESM.xlsx]

## Sheet: Sheet1
		Sequence (5'-3')
ARL4D-Hind III	CA1	AGAAAAAGGAGGTGGCAAAGCACA
	NCA-F	CGTGCTGTCTGGCAATGACTTC
	NCA-R	GTGTTGGGATTTACAGGCGTGG
	TA1	AATCACCAGCAACTCAGCAGAGGA
	TA2	ATGAGAAATCCTTTGGAGGAGGGT
	TA3	AGGCCTTCTTGATAGGAAGGACTGA
	TA4	AAGGCAGGGAGACTTGGAGTGAA
ARL4D-MboI	CAM1	CTGGCAATGACAGAATGAGACAGCA
	TAM1	GGGCGCCTGTAATTGCAACTATT
	TAM2	GATGTCAGCTCCTGATTCTGGCT
	TAM3	CCACCATGCCTGGGTAATTTCTG
	TAM4	GGATGCATGAGACCTCCTCCT
	TAM5	CTTCTGTGACTTTGACCGAGCCA
	TAM6	AGACGGGAGGATTGCTTGAACT
	TAM7	CCTAGGCACTGGAGCTAAGGT
	TAM8	GACAATGTGATTTCAGACCCTGGCT
PSMB5-MboI	CPM1	AGCCAGATGCGAAAGACCATTTTCA
	TPM1	GGCAACAGACTGAGATGCTGTC
	TPM2	CAAAGTGTTCAATCCCAACTGCCT
	NCP-F	CGACAGCCCTCATCAATCAATACGA
	NCP-R	TGGTGAAGGTGACAACCCAGTG
