# Supplementary material for: Dissecting super-enhancer driven transcriptional dependencies reveals novel therapeutic strategies and targets for group 3 subtype medulloblastoma
Source: J Exp Clin Cancer Res. 2022 Oct 22;41:311. doi: 10.1186/s13046-022-02506-y (PMC9587669; doi:10.1186/s13046-022-02506-y)
Supplement: Supplementary file 6 — Additional file 6: Supplementary Table S6 [file 13046_2022_2506_MOESM6_ESM.xlsx]

## Sheet: Sheet1
		Sequence (5'-3')
sgARL4D	P1	GTGGCCACTCAACAGTGCAG
		TATCTAGGACTGGTTAGGAG
		GCCCAGCCCAATAAACACAC
	P2	GTGAGTAAGAACTAAGCACA
		CAGGACCAGGCTGATCAACG
		AGTGGGCAGTGACTTGCCCG
		AGAAAATGAAGAAACTGGCT
	P3	AGTGCATCCACATATTTGGG
		CAGAACTGTAACAGTATGGA
		AGCCAATTAGCTGACTGACA
		AAGTAATTAGTTGGGCATGG
	P4	ACACTGAATCGTGAGGAATG
		ATGCTCATGAGAACTTTGTG
		CTATTATTAGGCCAGCGCAG
		AACTGGGGTAGTCACAGTGT
	P5	AGGTGCTTCATCATCCAAAG
		AAGCTCTAGGACGGTCCCAG
		CAGCTTCAAACATTACAGAG
		ACATGTCAACATTTTCAGGG
sgPSMB5	P1	ATGTCTACACCACTTATGCG
		AAGCTTGGCACCTAACTCAG
		TAGTCCCATCACCTACCCCG
		GGCTAACAAAGGGTGCTGCG
		CGGAAAAGGCTGTCACCCTG
